# Supplementary material for: Optimizing a human monoclonal antibody for better neutralization of SARS-CoV-2
Source: Nat Commun. 2025 Jul 4;16:6195. doi: 10.1038/s41467-025-61472-z (PMC12227675; doi:10.1038/s41467-025-61472-z)
Supplement: Supplementary file 6 — Source Data [file 41467_2025_61472_MOESM6_ESM.xlsx]

## Sheet: 1a
Binding of 19-77 to the indicated antigens tested by ELISA
Ab (μg/mL)	Spike	NTD	RBD	RBD-SD1	S1	S2
10	2.943	0.042	2.841	2.508	3.036	0.038
2	2.622	0.038	2.865	2.488	2.776	0.038
0.4	2.782	0.04	2.714	2.472	2.74	0.038
0.08	2.134	0.038	2.554	2.457	2.571	0.038
0.016	1.443	0.041	1.855	1.577	2.131	0.039
0.0032	0.719	0.044	0.928	0.736	1.274	0.038
0.00064	0.245	0.038	0.306	0.297	0.519	0.038

## Sheet: 1b
Inhibition percentage of 19-77 against pseudotyped SARS-CoV-2 variants and SARS-CoV
Ab (μg/mL)	D614G			Alpha			Beta			Gamma			Delta			BA.1			BA.2			BA.5			BQ.1.1			XBB.1.5			EG.5.1			BA.2.86			HK.3			JF.1			JD.1.1			JN.1			SARS-CoV
10	99	100	100	100	100	100	100	100	100	100	100	100	100	100	100	100	100	100	100	100	100	100	100	100	100	100	100	100	100	100	99	99	99	100	100	100	100	100	99	95	96	96	35	49	44	99	99	99	-3
2	100	100	100	99	100	100	100	100	100	100	100	100	100	100	100	100	100	100	100	100	100	100	100	100	100	100	100	100	100	100	99	99	98	99	99	99	98	98	98	84	88	83	33	18	32	98	98	98	21
0.4	100	99	100	99	99	99	100	99	100	100	100	100	99	99	99	100	100	100	100	100	99	100	99	100	99	99	99	99	99	99	95	96	96	99	99	99	85	88	87	54	61	58	2	-10	13	89	90	90	4
0.08	90	91	90	97	98	95	98	98	98	99	99	99	96	97	95	99	100	99	98	98	98	97	98	97	91	93	93	97	96	97	75	74	75	96	97	97	47	54	48	30	45	26	-11	6	-2	63	65	72	-1
0.016	52	49	51	69	74	68	80	83	79	86	87	88	72	73	71	96	95	96	84	85	86	82	84	83	52	49	53	76	76	71	48	51	39	84	82	84	23	28	20	9	15	16	-3	7	5	20	5	25	10
0.0032	17	16	23	39	43	37	58	46	46	46	49	39	40	23	26	59	62	59	26	41	32	43	40	45	27	13	20	33	39	34	11	17	16	38	48	43	4	16	14	7	8	16	-7	14	-4	-3	-9	5	12
0.00064	2	17	11	12	13	6	7	-4	7	5	10	22	13	6	19	35	29	24	12	17	16	16	23	26	3	14	10	12	20	14	5	4	11	24	24	21	0	3	-3	0	10	-1	-4	12	4	-8	-8	-2	-3
[truncated: 2 more columns]

## Sheet: 1c
Complementarity-determining region 3 (CDR3) lengths and somatic hypermutations (SHM) of 19-77 heavy chain and light chain, in comparison with other 3-53 and 3-66 antibodies. 19-77 is highlighted in red.
CDR3 length			SHM
HC	LC		HC	LC
11	10		6.3158	13.6364		19-77	red
13	9		6.3158	12.3596		other Ab	black
13	11		5.2632	12.2222
9	9		11.5789	12.2222
9	9		9.4737	11.1111
10	5		6.3158	10.2273
11	9		5.2632	10.1124
12	9		5.2632	8.9888
13	9		4.2105	8.9888
16	10		9.4737	8.8889
14	10		13.6842	7.9545
10	10		7.3684	7.9545
15	9		9.4737	7.9545
11	9		3.1579	7.9545
22	9		3.1579	7.8652
16	9		7.3684	6.8966
16	9		5.2632	6.8182
12	10		8.4211	6.8182
12	8		5.2632	6.8182
12	9		4.2105	6.8182
9	9		13.6842	5.6818
10	10		10.5263	5.6818
12	9		10.5263	5.6818
11	9		9.4737	5.6818
11	10		1.0526	5.6818
13	8		10.5263	5.6818
11	11		10.5263	5.618
17	10		9.4737	5.618
12	8		7.3684	5.618
11	9		4.2105	5.5556
11	11		10.5263	4.5977
14	9		9.4737	4.5455
14	9		8.4211	4.5455
14	9		7.3684	4.5455
14	9		5.2632	4.5455
25	10		2.1053	4.5455
12	11		8.4211	4.5455
11	9		5.2632	4.5455
9	10		5.2632	4.4944
11	9		3.1579	4.4944
15	10		11.5789	4.4944
11	10		8.4211	4.4944
11	10		6.3158	4.4944
10	9		6.3158	4.4944
21	10		4.2105	4.4444
12	9		3.1579	3.4091
19	10		3.1579	3.4091
11	9		6.3158	3.4091
12	9		4.2105	3.4091
12	10		3.1579	3.4091
11	10		2.1053	3.3333
15	11		1.0526	2.2727
12	11		8.4211	2.2727
8	9		9.4737	2.2727
11	9		8.4211	2.2727
11	9		8.4211	2.2727
18	10		4.2105	2.2727
11	9		3.1579	2.2727
11	8		4.2105	2.2727
21	11		8.4211	2.2727
25	10		6.3158	2.2727
12	9		5.2632	2.2727
13	11		3.1579	2.2727
11	10		3.1579	2.2222
11	9		3.1579	1.1364
12	10		3.1579	1.1364
11	9		2.1053	1.1364
12	11		2.1053	1.1236
11	10		2.1053	0
11	9		1.0526	0
15	10		5.2632	0
12	9		3.1579	0
11	11		0	0
11	10		9.4737	0
12	10		10.5263	0
11	8		7.3684	0
9	9		6.3158	0
15	11		6.3158	0
11	11		3.1579	12.5
16	9		3.1579	0
11	9		3.1579	0
11	11		3.1579	0
11	9		18.55	0
10	9
12	8
10	10
11	9
11	10
11	8
11	9

## Sheet: 3a
Neutralization of 19-77 mutants carrying the individual mutations on both heavy and light chains, in comparison with the wildtype 19-77 antibody.
	JD.1.1	HK.3	EG.5	EG.5-A475V
E1A	0	0.293377	0.145494	0
V2A	0	-0.05448	-0.21307	0
S25A	0	-0.10942	-0.04674	0
E26A	0	0.396039	0.45748	0
L27A	0	1.00359	0.727276	0
I28A	0	0.613292	0.201899	0
S30A	0	-0.30293	-0.32847	0
R31A	0	-0.03762	-0.15238	0
N32A	0	1.64017	2.00877	0
Y33A	0	1.64017	2.00877	0
Y52A	0	0.305746	-0.5141	0
P53A	0	0.588088	-0.32847	0
G54A	0	1.01619	0.973976	0
S56A	0	1.2142	1.047	0
S57A	0	-0.52733	-0.22037	0
F58A	0	1.64017	1.47638	0
R71A	-1.77211	-1.40559	-1.03698	-1.75449
N76A	0	0.096531	-0.30103	0
R97A	0	1.64017	2.00877	0
D98A	0	1.09348	0.749137	0
P100A	0	0.022182	0.775187	0
S101A	0	-0.13453	-0.13997	0
E102A	0	0.431855	-0.19883	0
I2A	0	0.637551	0.091559	0
Q27A	0	0.087323	-0.08274	0
N28A	0	1.64017	2.00877	0
I29A	0	0.402092	-0.43492	0
G30A	0	0.108512	-0.17168	0
H31A	0	1.64017	1.10359	0
F32A	0	1.64017	0.652227	0
D50A	0	1.03039	0.360956	0
S67A	0	0.362798	0.112578	0
E68A	0	0.876702	0.507084	0
S92A	0	-0.2295	-0.12199	0
D93A	0	0.228996	0	0
W94A	0	1.64017	2.00877	0
P95A	0	1.64017	0.679947	0

## Sheet: 3b
Neutralization of 19-77 mutants carrying various amino acid substitutions at R71 in the heavy chain, in comparison with the wildtype 19-77 antibody
	JD.1.1	HK.3	EG.5	EG.5-A475V
R71A	-2.18709	-1.32736	-1.01424	-1.47237
R71C	-1.21753	-1.08432	-0.8893	-1.47366
R71D	-1.37675	-1.23045	-0.751	-0.91686
R71E	-1.32606	-1.27621	-0.79239	-1.47756
R71F	-1.32883	-1.38535	-1.01424	-1.77469
R71G	-1.26281	-1.53148	-1.01424	-1.07058
R71H	-1.50864	-1.38535	-0.8893	-1.52143
R71I	-1.54516	-1.23045	-0.751	-1.68613
R71K	0	-0.54921	-0.31527	-0.46929
R71L	-2.02228	-1.32736	-0.67845	-1.9393
R71M	-1.61798	-1.32736	-0.71321	-1.70997
R71N	-1.48945	-1.23045	-1.01424	-1.49349
R71P	-1.5867	-1.23045	-0.94729	-1.08619
R71Q	-1.61083	-1.75333	-0.71321	-1.66959
R71S	-1.49621	-1.32736	-0.6163	-1.62525
R71T	-1.60033	-1.38535	-0.6163	-1.80967
R71V	-2.02228	-1.62839	-0.6163	-2.22185
R71W	-1.21112	-1.4523	-0.51364	-0.97716
R71Y	-1.36251	-1.53148	-1.01424	-1.63078

## Sheet: 3e
Comparison of the RMSF between the Fab regions of 19-77 and its mutant 19-77_R71A
Amino acid position of 19-77 heavy chain	Fold change of RMSF (71A/71R)
1	0.844866
2	0.62596
3	0.987979
4	0.67679
5	0.773275
6	0.798107
7	0.996546
8	1.00313
9	0.970109
10	0.979434
11	1.11776
12	0.969194
13	0.987315
14	0.79822
15	0.844211
16	0.881188
17	0.955471
18	1.15061
19	1.22209
20	0.978984
21	0.975
22	0.886364
23	0.995575
24	1.05372
25	0.712697
26	1.19722
27	1.04694
28	0.929807
29	1.24482
30	1.36626
31	1.04147
32	1.21103
33	1.06677
34	0.949206
35	1.28942
36	0.939048
37	1.20415
38	0.939722
39	0.774598
40	0.909561
41	0.894969
42	0.984597
43	1.14385
44	0.797297
45	0.915292
46	1.03097
47	1.14157
48	1.00822
49	1.10526
50	1.11217
51	1.13941
52	1.12018
53	1.43773
54	1.33565
55	1.23131
56	1.12595
57	1.0727
58	1.15287
59	1.27456
60	1.35808
61	1.53158
62	1.38819
63	1.40801
64	0.885512
65	1.03463
66	1.07748
67	1.17192
68	0.951407
69	1.14231
70	1.17719
71	1.06634
72	1.31339
73	1.08699
74	1.17177
75	1.56548
76	1.40729
77	1.17444
78	1.02941
79	1.2604
80	1.05556
81	0.690476
82	1.07265
83	0.947307
84	1.85082
85	0.894545
86	0.840426
87	0.900763
88	0.991255
89	0.944233
90	0.899642
91	0.874644
92	0.899522
93	0.858907
94	0.850822
95	0.902256
96	1.04815
97	1.20036
98	1.64103
99	1.06149
100	0.956242
101	1.00826
102	0.997712
103	1.22674
104	1.01576
105	0.851163
106	0.87057
107	0.97286
108	0.909361
109	0.892857
110	1
111	0.8734
112	0.897561
113	0.845977
114	0.875
115	1.07063

## Sheet: 5
Neutralization of the indicated antibodies from VH3-55/66 and other classes carrying R71A/L/V mutation in comparison with the respective WT antibodies
	D614G	EG.5.1	BA.2.86	JN.1	HK.3	JD.1.1
R71A	-0.10474	-0.067	-0.15	-0.71	-0.53	0
R71L	-0.06695	0.1326	-0.07	-0.41	-0.12	0
R71V	-0.19189	0.058	-0.15	-0.69	-0.24	0
R71A	-0.12494	-0.829	-0.3	-0.74	-0.55	-1.72
R71L	-0.30103	-0.528	0	-0.3	-0.32	-1.16
R71V	-0.20412	-0.732	-0.3	-0.64	-0.36	-1.01
R71A	-0.08715	-1.175	-1.35	-1.16	-0.82	0
R71L	-0.08715	-1.004	-0.99	-0.88	-0.65	0
R71V	-0.34242	-1.764	-1.37	-1.48	-1.04	0
R71A	-0.07255	-0.24	-0.54	-1.94	-1.78	0
R71L	0.090177	0.3408	-0.07	-1.32	-1.24	0
R71V	-0.07255	-0.071	-0.37	-1.91	-1.79	0
R71A	0	0	-0.18	-2.05	-1.97	0
R71L	0.062148	0.2218	0	-2.05	-1.88	0
R71V	0	0	-0.18	-2.05	-2.05	0
R71A	-0.11197	0	-0.16	-1.49	0	0
R71L	0.291046	0	-0.02	-1.04	0	0
R71V	-0.1383	-1.02	-0.77	-2.01	-0.74	0
R71A	-0.18988	0.2046	0	0	0.113	0.132
R71V	-0.2833	0.2194	0	0	0.021	0.216
R71L	0.237837	0.4993	0	0	0.265	0.313
R71A	0.447158	0	2.678	2.18	0	0
R71V	0.380211	0	2.678	2.18	0	0
R71L	0.454845	0	2.678	2.18	0	0

## Sheet: 6b
Distribution of Cα distance for the heavy chain residues of 19-77 in indicated complexes compared with 19-77 in D614G complex.
19-77+HK.3	19-77∆V+HK.3	19-77∆V+JD.1.1
1.3	1.6	0.8
0.981	1.171	1.338
0.819	1.367	1.048
0.824	1.207	0.952
0.802	1.079	0.967
0.921	1.033	1.026
0	0	0
1.147	1.017	1.492
1.999	1.832	1.973
1.465	1.106	1.48
0	0	0
0.76	0.362	1.031
0.783	0.701	1.412
1.143	0.603	0.915
1.897	1.67	1.962
0	0	0
0.829	1.211	1.321
0.961	1.266	1.281
0.919	1.106	1.181
0.752	1.053	1.005
0.759	1.01	0.954
1.096	1.31	1.288
1.061	1.515	1.25
0.711	1.858	0.961
1.003	2.564	1.376
0.63	1.495	0.908
0.49	0.997	0.508
0.479	1.013	0.493
0	0	0
0.165	0.992	0.253
0.484	0.896	0.587
0.53	1.068	0.637
0.534	0.656	0.571
0.186	0.838	0.456
0.707	0.799	0.815
0.666	0.789	0.729
0.407	0.586	0.599
0.54	0.784	0.817
0.771	0.77	0.922
1.408	1.164	1.6
1.066	1.043	1.331
1.022	0.968	0.648
0.785	0.449	0.535
0.688	0.478	0.752
0.365	0.537	0.697
0.772	0.862	0.814
0.515	0.648	0.725
0.535	0.631	0.843
0.372	0.698	0.705
0.514	0.766	0.554
0.494	0.773	0.548
0.372	0.697	0.375
0.217	0.882	0.321
0.451	1.001	0.651
0.687	1.028	0.456
0.395	0.666	0.387
0.212	0.585	0.435
0.515	0.705	0.655
0.425	0.69	0.73
0.712	1.02	1.112
1.194	1.027	1.343
1.605	1.175	1.849
1.136	0.87	1.161
0.986	0.779	1.202
0.94	1.623	1.28
1.044	0.986	1.14
0.971	1.117	1.556
0.697	0.854	1.092
0.522	0.891	0.723
0.571	0.76	0.807
0.459	0	0
0.643	0.683	0.991
0.995	1.154	0.832
0.812	0.733	0.557
0.983	0.79	0.869
1.086	1.289	0.903
1.011	1.115	0.715
0	0	0
0.677	1.062	0.872
0.823	1.032	1.04
0.836	1.161	1.171
0.977	1.454	1.483
1.18	1.619	1.537
0.86	1.156	1.317
0.741	0.591	1.202
1.232	0.962	1.768
1.587	1.336	2.272
1.7	1.43	2.289
1.157	0.986	1.573
1.373	1.066	1.692
1.244	1.113	1.548
0.964	1.007	1.305
0.714	0.972	0.943
0.714	0.902	0.867
0.642	0.73	0.656
0.563	0.648	0.736
0.402	0.71	0.659
0.874	1.042	1.055
0.652	0.996	0.957
0.668	0.684	0.742
0.436	1.102	0.577
0.51	1.072	0.703
0.52	0.698	0.898
0.549	0.922	0.883
0.833	0.919	0.867
0.919	0.761	0.98
0.873	1.33	1.34
0.847	1.311	1.219
0.953	1.227	1.35
1.03	1.002	1.381

## Sheet: s1b
Inhibition score of serum from donor 19 against D614G, XBB.1.5, and SARS-CoV
Reciprocal serum dilution	D614G			XBB.1.5	XBB.1.5	XBB.1.5	SARS-CoV	SARS-CoV	SARS-CoV
50	100	100	100	94	94	93	58	57	57
150	100	100	100	54	58	59	41	20	32
450	98	100	99	19	28	33	20	19	19
1350	91	91	90	9	19	27	4	11	13
4050	41	49	46	4	3	21	7	3	8
12150	7	9	16	-2	11	12	0	7	6
36450	-1	6	9	0	2	5	0	8	-2

## Sheet: s1d
Neutralizing IC50 values of the antibodies from donor 19 against D614G and EG.5.1.
	D614G	EG.5.1
19-70	0.0002	0.321
19-100	0.0003	>10
19-79	0.003	0.036
19-4	0.005	>10
19-105	0.005	0.345
19-79	0.008	0.019
19-71	0.012	0.146
19-77	0.016	0.028
19-89	0.02	0.542
19-72	0.022	1.278
19-77	0.024	0.021
19-88	0.027	0.386
19-92	0.028	>10
19-84	0.064	0.938
19-63	0.19	>10
19-31	0.602	>10
19-107	0.669	0.487
19-40	0.97	>10
19-49	1.238	1.331
19-20	1.377	>10
19-32	1.582	>10
19-26	2.117	8.338
19-38	2.461	>10
19-36	2.553	>10
19-62	3.759	>10
19-22	4.431	>10
19-15	4.767	5.084
19-52	8.455	>10
19-58	9.471	5.259
19-1	>10	>10
19-10	>10	>10
19-101	>10	>10
19-102	>10	>10
19-103	>10	>10
19-104	>10	>10
19-106	>10	>10
19-108	>10	>10
19-109	>10	>10
19-11	>10	>10
19-111	>10	>10
19-12	>10	>10
19-12	>10	>10
19-13	>10	>10
19-14	>10	>10
19-16	>10	>10
19-17	>10	>10
19-18	>10	>10
19-19	>10	>10
19-2	>10	>10
19-21	>10	>10
19-23	>10	>10
19-24	>10	>10
19-25	>10	>10
19-27	>10	>10
19-28	>10	>10
19-29	>10	>10
19-3	>10	>10
19-3	>10	>10
19-30	>10	>10
19-33	>10	>10
19-34	>10	>10
19-35	>10	>10
19-37	>10	>10
19-39	>10	>10
19-41	>10	>10
19-42	>10	>10
19-43	>10	>10
19-44	>10	>10
19-45	>10	>10
19-46	>10	>10
19-47	>10	>10
19-48	>10	>10
19-5	>10	>10
19-50	>10	>10
19-51	>10	>10
19-53	>10	>10
19-54	>10	>10
19-55	>10	>10
19-56	>10	>10
19-57	>10	>10
19-59	>10	>10
19-6	>10	>10
19-60	>10	>10
19-61	>10	>10
19-64	>10	>10
19-65	>10	>10
19-66	>10	>10
19-67	>10	>10
19-68	>10	>10
19-69	>10	>10
19-7	>10	>10
19-73	>10	>10
19-74	>10	>10
19-75	>10	>10
19-78	>10	>10
19-8	>10	>10
19-80	>10	>10
19-81	>10	>10
19-82	>10	>10
19-83	>10	>10
19-85	>10	>10
19-86	>10	>10
19-87	>10	>10
19-9	>10	>10
19-90	>10	>10
19-91	>10	>10
19-93	>10	>10
19-94	>10	>10
19-95	>10	>10
19-96	>10	>10
19-97	>10	>10
19-98	>10	>10
19-99	>10	>10

[truncated: 6 more sheets: s4a, s5a, s5b, s5c, s8a, s8c]
